# Supplementary material for: Integrative Whole-Genome and Epigenome Profiling of cfDNA in Familial Prostate Cancer: Insights from a Pilot Study
Source: Biomedicines. 2026 Apr 3;14(4):818. doi: 10.3390/biomedicines14040818 (PMC13113909; doi:10.3390/biomedicines14040818)
Supplement: Supplementary file 1 [file biomedicines-14-00818-s001.zip › Supplementary Table S1.xlsx]

## Sheet: Supplementary Table S1
	PATIENTS’ CHARACTERISTICS				TUMOR DATA					PATHOLOGICAL DATA
Patient ID	Age	BMI (kg/m2)	Smoking Status	Comorbidities	Familiarity grade	PSA (ng/dL)	PIRADS at MRI	Prostate size (g)	Clinical stage (cTNM)	Pathological stage (pTNM)	Cribriform variant	LVI	Seminal vesicle invasion	ECE
PC24	68	24	Former smoker	Arterial hypertension	Uncle	14.1	5	40	T2bN0M0	T3bN0MX	Present	Present	Present	Present
PC10	75	26	Non-smoker	Arterial hypertension, Diabetes mellitus	Father	4.8	3	18	T1cN0M0	T2NXMX	Absent	Present	Present	Absent
PC5	65	19.6	Current smoker	Myocardial infarction	Father	14	4	33	T1cN0M0	T2NXMX	Absent	Present	Absent	Absent
PC26	71	27.7	Former smoker	Cerebral ischemia, COPD (Chronic Obstructive Pulmonary Disease)	Brother	10.2	4	46	T1cN0M0	T2NXMX	Absent	Present	Absent	Absent
PC4	69	28	Non-smoker	Arterial hypertension, Allergic asthma	Brother	8	5	40	T2aN0M0	T1bNXMX	Absent	Absent	Absent	Absent
PC30	77	28	Former smoker	Pulmonary emphysema, Diabetes mellitus, Arterial hypertension, Hypercholesterolemia	Brother	12	5	30	T1cN0M0	T2NXMX	Absent	Absent	Absent	Absent
PC6	54	34	Non-smoker	Allergic rhinitis	Brother	9.2	4	43	T2aN0M0	T2NXMX	Absent	Absent	Absent	Absent
PC14	64	29	Non-smoker	Arterial hypertension, Atrial fibrillation, Hypercholesterolemia	Father, Brother	4	4	39	T1cN0M0	T2NXMX	Absent	Absent	Absent	Absent
Abbreviations: BMI (Body Mass Index); ECE (Extracapsualr extension); LVI (Lymphvascular invasion); MRI (Magnetic Resonance Imaging); PIRADS (Prostate Imaging – Reporting and Data System); PSA (Prostate Specific Antigen).
