# Supplementary material for: Integrative Whole-Genome and Epigenome Profiling of cfDNA in Familial Prostate Cancer: Insights from a Pilot Study
Source: Biomedicines. 2026 Apr 3;14(4):818. doi: 10.3390/biomedicines14040818 (PMC13113909; doi:10.3390/biomedicines14040818)
Supplement: Supplementary file 1 [file biomedicines-14-00818-s001.zip › Supplementary Table S2.xlsx]

## Sheet: Supplementary Table S2
Sample ID	contig	gene	pos_first_variant	pos	ref_allele	alt_allele	p_value	test_statistic	filter	num_al1	num_al2	c_al1	modc_al1	c_al2	modc_al2	methylation_diff	methylation_level	corr_p_value
PC14	chr2	TEX51	126899285	126899285	C	T	5.06787e-17	0.0254882	PASS	27	27	7	57	53	11	0.71875	OTHER	2.32034e-14
PC26	chr2	TEX51	126899285	126899285	C	T	2.11538e-22	0.0165837	PASS	29	31	4	72	67	20	0.717483	OTHER	2.28286e-19
PC14	chr13	SKA3	21176399	21176399	G	A	3.15536e-97	2214.9	PASS	18	13	321	1	20	138	0.870312	OTHER	4.11978e-92
PC30	chr13	SKA3	21176399	21176399	G	A	7.52384e-87	inf	PASS	19	12	308	0	18	114	0.863636	OTHER	6.84641e-82
PC4	chr13	SKA3	21176399	21176399	G	A	1.58566e-113	inf	PASS	18	16	304	0	18	173	0.905759	OTHER	3.18452e-108
PC14	chr14	WDR89	63599645	63599645	G	A	0.00523107	0.131579	PASS	39	7	5	38	7	7	0.383721	OTHER	0.0231087
PC24	chr14	WDR89	63599645	63599645	G	A	0.000137055	0.0825036	PASS	33	16	2	37	19	29	0.344551	OTHER	0.000941318
PC26	chr14	WDR89	63599645	63599645	G	A	0.000802378	0.137733	PASS	32	16	4	41	17	24	0.325745	OTHER	0.00420919
PC10	chr19	LAIR2	54508046	54508046	C	T	0.000564268	0.293706	LOW_METH_DIFF	22	17	21	65	33	30	0.279623	OTHER	0.00307819
PC24	chr19	LAIR2	54508046	54508046	C	T	0.0186233	0.409836	LOW_METH_DIFF	18	17	15	61	27	45	0.177632	OTHER	0.071561
PC30	chr1	TTC22	54785641	54785641	G	A	0.000424887	0.183036	LOW_METH_DIFF	23	20	6	64	21	41	0.252995	OTHER	0.00242987
PC24	chr1	TTC22	54785641	54785641	G	A	0.000346897	0.194973	LOW_METH_DIFF	24	20	7	64	23	41	0.260783	OTHER	0.0021231
PC26	chr1	TTC22	54785641	54785641	G	A	0.000340522	0.265306	LOW_METH_DIFF	30	29	13	77	35	55	0.244444	OTHER	0.00194701
Abbreviations: Sample ID (Sample Identifier); contig (Contiguous sequence); pos_first_variant (Position of the first variant); pos (Position); ref_allele (Reference allele); alt_allele (Alternative allele); num_al1 (Number of allele 1); num_al2 (Number of allele 2); c_al1 (Count of cytosines in allele 1); modc_al1 (Modified cytosines in allele 1); c_al2 (Count of cytosines in allele 2); modc_al2 …
